# Supplementary material for: Clinical Significance and Systematic Expression Analysis of the Thyroid Receptor Interacting Protein 13 (TRIP13) as Human Gliomas Biomarker
Source: Cancers (Basel). 2021 May 12;13(10):2338. doi: 10.3390/cancers13102338 (PMC8150328; doi:10.3390/cancers13102338)
Supplement: Supplementary file 1 [file cancers-13-02338-s001.zip]

Archive with 9 entries (8 files):
- cancers-1189133-supple-xml/
- cancers-1189133-supple-xml/Table S1.xlsx
- cancers-1189133-supple-xml/Table S2.xlsx
- cancers-1189133-supple-xml/Table S3.xlsx
- cancers-1189133-supple-xml/Table S4.xlsx
- cancers-1189133-supple-xml/Table S5.xlsx
- cancers-1189133-supple-xml/Table S6.xls
- cancers-1189133-supple-xml/Table S7.xlsx
- cancers-1189133-supple-xml/cancers-1189133-supple figures.pdf
