# Supplementary material for: Clinical Significance and Systematic Expression Analysis of the Thyroid Receptor Interacting Protein 13 (TRIP13) as Human Gliomas Biomarker
Source: Cancers (Basel). 2021 May 12;13(10):2338. doi: 10.3390/cancers13102338 (PMC8150328; doi:10.3390/cancers13102338)
Supplement: Supplementary file 1 [file cancers-13-02338-s001.zip › cancers-1189133-supple-xml/Table S1.xlsx]

## Sheet: Table S1
Table S1. TRIP13 co-expressed genes overlapped in TCGA, CGGA and GSE16011 dataset.
Gene symbol (n=121)
KIF4A	EXO1	NDC80	DEPDC1	SMC4	1
TPX2	MYBL2	CDC25A	TK1	ATAD2	2
PLK1	AURKA	CENPH	CDC6	FBXO5	3
KIF2C	TROAP	NCAPG	HAUS8	MND1	4
GTSE1	ARHGAP11A	ZWINT	EZH2	CHAF1A	5
RAD51	TTK	RNASEH2A	CDCA5	MCM8	6
SKA3	FOXM1	CENPK	DBF4	KPNA2	7
CCNA2	DLGAP5	KIF18A	PLK4	MCM4	8
KIF23	CHEK1	PBK	CENPI	RFC4	9
HJURP	FANCI	GINS2	BRIP1	RACGAP1	10
BUB1B	CENPM	NCAPG2	RFC3	SPAG5	11
MCM10	CEP55	TOP2A	CDCA2	UBE2T	12
CENPE	SHCBP1	CENPN	CDC20	DEPDC1B	13
CDCA8	CDC25C	FAM83D	ESCO2	FEN1	14
RRM2	KIF11	CENPF	ECT2	NEIL3	15
KIF20A	KIF15	ZWILCH	FAM64A	CDCA7	16
NCAPH	FANCD2	KIFC1	BIRC5	HMGB2	17
SKA1	MELK	CDCA3	ASPM	C1orf112	18
CCNB1	POLQ	ESPL1	TRAIP	CCNF	19
AURKB	MKI67	NUF2	HELLS	MAD2L1	20
CKAP2L	UBE2C	KIF14	TIMELESS	RAD54L	21
DTL	OIP5	CENPA	PIF1		22
NUSAP1	NEK2	C5orf34	PTTG1		23
BUB1	BRCA2	CCNB2	MCM2		24
PRC1	ERCC6L	SPC25	STIL		25
