# Supplementary material for: Clinical Significance and Systematic Expression Analysis of the Thyroid Receptor Interacting Protein 13 (TRIP13) as Human Gliomas Biomarker
Source: Cancers (Basel). 2021 May 12;13(10):2338. doi: 10.3390/cancers13102338 (PMC8150328; doi:10.3390/cancers13102338)
Supplement: Supplementary file 1 [file cancers-13-02338-s001.zip › cancers-1189133-supple-xml/Table S2.xlsx]

## Sheet: Table S2
Table S2. Gene ontology enrichment analysis of TRIP13 co-expressed genes in human glioma.
Term	Gene function	Count 1	Gene symbol	p-value 2
GO:0000793	Condensed chromosome	12	HMGB2, CENPN, CENPM, MAD2L1, HJURP, BUB1B, CENPF, BIRC5, NUF2, SMC4, CDCA5, CENPE	4.85985e-20
GO:1903047	Mitotic cell cycle process	14	KIF20A, NEK2, MCM2, CEP55, KIFC1, TTK, DBF4, AURKA, AURKB, NCAPH, ZWILCH, CDCA8, MYBL2, CHEK1	7.17118e-18
GO:0016301	Kinase activity	10	CCNB2, TPX2, NEK2, ECT2, BUB1B, PLK1, CDC25A, PLK4, KIF14, CENPE	9.43495e-09
GO:0019899	Enzyme binding	10	CCNB1, CCNA2, ECT2, RFC4, TPX2, CDC20, FOXM1, AURKA, NEK2, UBE2T	1.31507e-07
GO:0007049	Cell cycle	17	CCNA2, AURKB, CENPI, RACGAP1, ZWINT, HJURP, TTK, DBF4, MCM2, PTTG1, BRIP1, RRM2, CENPK, MYBL2, NDC80, TOP2A, FAM83D	3.98474e-05
GO:0002495	Antigen processing and presentation of peptide antigen via MHC class II	5	RACGAP1, KIF15, KIF18A, KIF11, KIF23	0.0001223
GO:0072331	Signal transduction by p53 class mediator	4	RFC4, TPX2, EXO1, AURKA	0.000282538
GO:0042623	ATPase activity, coupled	3	PIF1, RFC3, KIF4A	0.00102054
GO:0044843	Cell cycle G1/S phase transition	3	KIF14, CCNB1, RRM2	0.00129476
GO:0044839	Cell cycle G2/M phase transition	8	NEK2, PLK1, CENPF, BIRC5, GTSE1, CDC25C, FOXM1, AURKA	0.00139687
GO:0003684	Damaged DNA binding	2	HMGB2, FEN1	0.00230222
GO:2000779	Regulation of double-strand break repair	3	RAD51, POLQ, CHEK1	0.0430098
1 the number of TRIP13 co-expressed genes. 2 The p-value was adjusted using the Benjamini–Hochberg method.
