# Supplementary material for: Clinical Significance and Systematic Expression Analysis of the Thyroid Receptor Interacting Protein 13 (TRIP13) as Human Gliomas Biomarker
Source: Cancers (Basel). 2021 May 12;13(10):2338. doi: 10.3390/cancers13102338 (PMC8150328; doi:10.3390/cancers13102338)
Supplement: Supplementary file 1 [file cancers-13-02338-s001.zip › cancers-1189133-supple-xml/Table S3.xlsx]

## Sheet: Table S3
Table S3. KEGG pathway enrichment analysis of TRIP13 co-expressed genes in human glioma.
Pathway ID	Term	Count 1	Gene symbol	p-value 2
hsa04110	Cell cycle	18	CCNB2, CCNB1, MAD2L1, CCNA2, BUB1B, PLK1, CDC25A, CDC20, TTK, CDC25C, BUB1, MCM4, ESPL1, MCM2, PTTG1, DBF4, CDC6, CHEK1	4.96077e-24
hsa04114	Oocyte meiosis	11	CCNB2, CCNB1, MAD2L1, BUB1, PLK1, CDC20, CDC25C, ESPL1, AURKA, PTTG1, FBXO5,	2.07356e-12
hsa03030	DNA replication	6	RNASEH2A, RFC4, RFC3, MCM4, FEN1, MCM2	1.82822e-08
hsa03460	Fanconi anemia pathway	6	BRCA2, FANCD2, RAD51, BRIP1, UBE2T, FANCI	1.31507e-07
hsa05166	Human T-cell leukemia virus 1 infection	8	CCNB2, MAD2L1, CCNA2, BUB1B, CDC20, ESPL1, PTTG1, CHEK1	9.57593e-07
hsa04218	Cellular senescence	7	CCNB2, CCNB1, CCNA2, CDC25A, FOXM1, MYBL2, CHEK1	1.9928e-06
hsa04115	p53 signaling pathway	5	CCNB2, CCNB1, GTSE1, RRM2, CHEK1	1.27409e-05
hsa03440	Homologous recombination	4	RAD54L, BRIP1, BRCA2, RAD51	4.2463e-05
hsa03430	Mismatch repair	3	RFC4, EXO1, RFC3	0.000309309
hsa04068	FoxO signaling pathway	4	PLK1, CCNB2, CCNB1, PLK4	0.00211165
hsa05206	MicroRNAs in cancer	5	CDC25C, CDC25A, EZH2, KIF23, CDCA5	0.00449947
hsa05170	Human immunodeficiency virus 1 infection	4	CDC25C, CCNB2, CCNB1, CHEK1	0.00940436
hsa03410	Base excision repair	2	FEN1, NEIL3	0.0174818
hsa03420	Nucleotide excision repair	2	RFC4, RFC3	0.0300934
1 the number of TRIP13 co-expressed genes. 2 The p-value was adjusted using the Benjamini–Hochberg method.
