# Supplementary material for: Clinical Significance and Systematic Expression Analysis of the Thyroid Receptor Interacting Protein 13 (TRIP13) as Human Gliomas Biomarker
Source: Cancers (Basel). 2021 May 12;13(10):2338. doi: 10.3390/cancers13102338 (PMC8150328; doi:10.3390/cancers13102338)
Supplement: Supplementary file 1 [file cancers-13-02338-s001.zip › cancers-1189133-supple-xml/Table S4.xlsx]

## Sheet: Table S4
Table S4. Differential expression of TRIP13 co-expressed genes between glioma samples and normal brain tissues in TCGA data. (filter: log2 fold change > 1.5, n=104)
Gene symbol	Median (Tumor)	Median (Normal)	Fold change1 (log2)	p-value2
UBE2C	60.698	0.12	5.784	5.92e-142
TOP2A	35.341	0.09	5.059	3.91e-127
RRM2	27.751	0.1	4.708	1.46e-137
BIRC5	28.879	0.15	4.699	3.09e-112
NUSAP1	34.189	0.54	4.514	1.5e-123
CCNF	4.49	2.5	4.49	2.08e-09
CDC20	29.191	0.49	4.341	1.44e-120
FAM64A	23.039	0.19	4.336	6.82e-110
MYBL2	19.569	0.04	4.306	8.46e-109
PBK	18.97	0.06	4.236	9.8e-121
AURKB	18.29	0.07	4.172	3.56e-118
CCNB2	19.74	0.17	4.148	1.48e-125
FOXM1	25.56	0.71	3.957	9.64e-107
CENPF	23.62	0.6	3.944	1.45e-73
KIFC1	12.93	0.13	3.624	8.62e-98
TROAP	11.92	0.07	3.594	1.78e-109
TPX2	22.36	0.96	3.575	1.23e-99
RNASEH2A	54.67	4.35	3.379	1.53e-121
NDC80	9.35	0.04	3.315	1.16e-112
MELK	9.22	0.04	3.297	7.55e-100
CENPA	9.27	0.05	3.29	1.6e-112
PTTG1	68.912	6.29	3.262	1.08e-87
KIF2C	12	0.37	3.246	2.51e-94
TK1	16.85	0.92	3.217	3.3e-108
EZH2	14.92	0.77	3.169	1.18e-104
CENPM	12.58	0.54	3.141	2.19e-98
KIF20A	8.11	0.04	3.131	4.85e-106
CDCA7	12.23	0.51	3.131	6.65e-111
CCNB1	51.079	5.02	3.113	2.63e-80
SPC25	10.75	0.38	3.09	4.77e-95
NCAPG	8.17	0.08	3.086	6.31e-101
MCM2	26.11	2.22	3.074	1.07e-95
BUB1	8.26	0.11	3.06	6.99e-108
NCAPH	9.32	0.27	3.023	7.32e-95
HJURP	7.56	0.07	3	4.75e-96
NUF2	10.23	0.41	2.994	2.83e-94
CENPK	9.59	0.35	2.972	3.53e-105
SMC4	21.43	2.17	2.823	2.67e-97
GTSE1	6.83	0.13	2.793	1.98e-88
CDCA8	9.88	0.57	2.793	8.94e-89
DLGAP5	5.87	0.01	2.766	2.47e-95
DTL	6.39	0.09	2.761	3.22e-86
MKI67	5.89	0.03	2.742	1e-72
KIF23	8.18	0.38	2.734	1.53e-86
CENPH	14.67	1.4	2.707	2.33e-91
MAD2L1	23.14	2.72	2.698	5.05e-78
KIF4A	6.86	0.26	2.641	3.94e-95
RAD51	6.96	0.29	2.625	2.13e-100
CHEK1	10.41	0.9	2.586	7.2e-106
ZWINT	16.47	1.93	2.576	4.1e-75
OIP5	6.03	0.19	2.563	4.35e-96
FBXO5	10.71	1	2.55	1.56e-98
AURKA	10.2	0.93	2.537	4.35e-92
CCNA2	10.73	1.04	2.524	1.14e-71
HMGB2	147.063	25.24	2.496	1.49e-61
TTK	5.06	0.09	2.475	8.79e-84
TIMELESS	13.44	1.66	2.441	9.18e-83
BUB1B	5.81	0.26	2.434	5.01e-88
GINS2	9.62	0.97	2.431	6.46e-87
PLK1	17.36	2.44	2.416	3.57e-56
SKA3	5.28	0.18	2.412	7.11e-82
CENPN	16.66	2.36	2.394	4.33e-82
FANCD2	9.43	1.06	2.34	3.42e-75
DBF4	13.45	1.89	2.322	1.82e-85
MCM4	45.251	8.28	2.317	3.58e-54
KIF15	7.4	0.69	2.313	5.14e-67
CKAP2L	4.2	0.07	2.281	2.07e-87
CEP55	3.93	0.02	2.273	1.84e-103
FANCI	11.78	1.72	2.232	3.96e-73
RACGAP1	24.19	4.39	2.225	1.23e-80
KIF11	5.11	0.36	2.168	1.22e-76
MND1	5.83	0.53	2.158	4.48e-76
NEK2	7.11	0.82	2.156	4.08e-60
EXO1	4.43	0.25	2.119	1.79e-77
NCAPG2	12.56	2.13	2.115	1.81e-65
CDC25C	3.7	0.1	2.095	2.9e-81
SKA1	3.56	0.09	2.065	1.29e-82
ASPM	3.56	0.09	2.065	2.87e-74
ARHGAP11A	5.6	0.58	2.063	7.69e-67
KPNA2	79.23	18.45	2.044	4.18e-67
ESCO2	3.3	0.07	2.007	1.48e-75
DEPDC1B	4.25	0.31	2.003	2.2e-73
PRC1	39.849	9.3	1.988	1.14e-42
RFC3	10.11	1.81	1.983	6.06e-73
ESPL1	3.16	0.06	1.973	9.83e-75
CDCA5	12.59	2.5	1.957	2.31e-47
HAUS8	10.82	2.07	1.945	2.01e-77
CDCA2	2.87	0.03	1.91	6.14e-79
ECT2	11.57	2.52	1.836	1.69e-63
PLK4	5.22	0.75	1.83	1.15e-57
SHCBP1	5.8	0.96	1.795	1.43e-62
CDC25A	3.61	0.34	1.783	5.39e-59
DEPDC1	2.58	0.09	1.716	4.3e-76
KIF18A	2.44	0.05	1.712	4.52e-83
CDCA3	13.83	3.55	1.705	9.42e-45
CDC6	5.48	1.01	1.689	1.12e-47
NEIL3	2.22	0	1.687	2.27e-77
FAM83D	5.16	0.92	1.682	1.41e-38
C1orf112	5.21	0.95	1.671	9.11e-91
RFC4	29.08	9.19	1.562	1.16e-51
UBE2T	29.769	9.5	1.551	2.55e-29
MCM10	2.01	0.03	1.547	3.28e-60
TRAIP	5.97	1.44	1.514	1.89e-51
HELLS	3.68	0.64	1.513	4.69e-52
1Log2 fold changes of transcripts associated with TRIP13 co-exressed genes from TCGA RNA-seq and GTEx from GEPIA database (T=163, N=207). T: Tumor, N: Normal brain tissue. 2p-value: paired t-test comparison with average of noraml brain tissue.
