# Supplementary material for: Clinical Significance and Systematic Expression Analysis of the Thyroid Receptor Interacting Protein 13 (TRIP13) as Human Gliomas Biomarker
Source: Cancers (Basel). 2021 May 12;13(10):2338. doi: 10.3390/cancers13102338 (PMC8150328; doi:10.3390/cancers13102338)
Supplement: Supplementary file 1 [file cancers-13-02338-s001.zip › cancers-1189133-supple-xml/Table S5.xlsx]

## Sheet: Table S5
Table S5. Canonical pathways analysis of TRIP13 co-expressed genes using Ingenuity Pathway Analysis (IPA)
Canonical Pathway	p-value	Numbers	Genes
Mitotic Roles of Polo-Like Kinase	2.51189e-18	13	CCNB1, CCNB2, CDC20, CDC25A, CDC25C, ESPL1, FBXO5, KIF11, KIF23, PLK1, PLK4, PRC1, PTTG1
Cell Cycle: G2/M DNA Damage Checkpoint Regulation	2.34423e-09	7	AURKA, CCNB1, CCNB2, CDC25C, CHEK1, PLK1, TOP2A
Role of CHK Proteins in Cell Cycle Checkpoint Control	2.23872e-07	6	CDC25A, CDC25C, CHEK1, PLK1, RFC3, RFC4
ATM Signaling	2.95121e-07	7	CCNB1, CCNB2, CDC25A, CDC25C, CHEK1, FANCD2, RAD51
Role of BRCA1 in DNA Damage Response	1.69824e-06	6	CHEK1, FANCD2, PLK1, RAD51, RFC3, RFC4
Cell Cycle Control of Chromosomal Replication	5.49541e-06	5	CDC6, DBF4, MCM2, MCM4, TOP2A
Mismatch Repair in Eukaryotes	4.7863e-05	3	EXO1, RFC3, RFC4
Senescence Pathway	0.00158489	6	CCNB1, CCNB2, CDC25A, CDC25C, CHEK1, EZH2
Pyridoxal 5'-phosphate Salvage Pathway	0.00323594	3	NEK2, PLK1, TTK
Salvage Pathways of Pyrimidine Ribonucleotides	0.00977237	3	NEK2, PLK1, TTK
NER Pathway	0.0114815	3	RFC3, RFC4, TOP2A
Molecular Mechanisms of Cancer	0.0323594	5	AURKA, CDC25A, CDC25C, CHEK1, FANCD2
