# Supplementary material for: Clinical Significance and Systematic Expression Analysis of the Thyroid Receptor Interacting Protein 13 (TRIP13) as Human Gliomas Biomarker
Source: Cancers (Basel). 2021 May 12;13(10):2338. doi: 10.3390/cancers13102338 (PMC8150328; doi:10.3390/cancers13102338)
Supplement: Supplementary file 1 [file cancers-13-02338-s001.zip › cancers-1189133-supple-xml/Table S6.xls]

## Sheet: Table S6
Table S6. Top activated and inhibited upstream regulators for TRIP13 co-expressed genes using Ingenuity Pathway Analysis (IPA)
Upstream regulator	Molecule Type	Predicted activation state	Activation z-score1	p-value of overlap2	Target molecules in dataset
TP53	Transcription regulator	Inhibited	-5.353	5.24e-35	ASPM, AURKA, AURKB, BIRC5, BUB1, BUB1B, CCNA2, CCNB1, CCNB2, CCNF, CDC20, CDC25A, CDC25C, CDC6, CENPA, CENPF, CEP55, CHEK1, DBF4, DLGAP5, ESPL1, EXO1, EZH2, FAM83D, FANCI, FOXM1, GTSE1, HJURP, HMGB2, KIF23, KIFC1, KPNA2, MAD2L1, MCM2, MCM4, MELK, MKI67, MYBL2, NCAPG, NCAPH, NDC80, NEK2, NUSAP1, PBK, PLK1, PRC1, PTTG1, RACGAP1, RAD51, RFC3, RFC4, RRM2, SMC4, SPC25, TOP2A, TPX2, TTK, UBE2C, UBE2T
FOXM1	Transcription regulator	Activated	4.88	4.85e-33	AURKA, AURKB, BIRC5, BUB1B, CCNA2, CCNB1, CCNB2, CCNF, CDC20, CDC25A, CDC25C, CDCA2, CDCA8, CENPA, CENPF, FOXM1, GTSE1, KIF20A, MKI67, NEK2, PLK1, PLK4, PRC1, PTTG1, TOP2A
E2F1	Transcription regulator	Activated	4.003	1.97e-31	AURKA, AURKB, BIRC5, CCNA2, CCNB1, CCNB2, CCNF, CDC20, CDC25A, CDC6, CHEK1, DBF4, ECT2, EZH2, FANCD2, FBXO5, FOXM1, HELLS, HMGB2, KIF23, MAD2L1, MCM10, MCM2, MCM4, MYBL2, NDC80, NUSAP1, RACGAP1, RAD51, RFC3, RFC4, RRM2, SMC4, TK1, TOP2A
TCF3	Transcription regulator	Inhibited	-4	1.53e-28	AURKA, BIRC5, BUB1, CCNA2, CCNB1, CCNB2, CDC20, CDCA3, CEP55, ECT2, ESCO2, HMGB2, KIF11, KIF2C, KIF4A, MAD2L1, MKI67, NCAPG, NDC80, NEK2, NUF2, NUSAP1, PLK4, PRC1, RACGAP1, RRM2, SPC25, TOP2A, TTK
E2F3	Transcription regulator	Activated	3.959	9.19e-27	BIRC5, CCNA2, CCNB1, CCNB2, CDC25A, CDC6, CDCA3, EZH2, FBXO5, HMGB2, MAD2L1, MCM10, MCM2, MCM4, MYBL2, NCAPG2, PLK1, PTTG1, RAD51, RRM2, TK1, TPX2, UBE2C
1Z-score is calculated using the gene expression patterns of the transcription factor and its downstream genes. An absolute z-score of ≥|3| is considered signiﬁcant. z > 3 predicts activation of the upstream regulator. z < -3 predicts inhibition of the upstream regulator. 2The p-value of overlap is used to rank the significance related to each upstream regulator.
