# Supplementary material for: Clinical Significance and Systematic Expression Analysis of the Thyroid Receptor Interacting Protein 13 (TRIP13) as Human Gliomas Biomarker
Source: Cancers (Basel). 2021 May 12;13(10):2338. doi: 10.3390/cancers13102338 (PMC8150328; doi:10.3390/cancers13102338)
Supplement: Supplementary file 1 [file cancers-13-02338-s001.zip › cancers-1189133-supple-xml/Table S7.xlsx]

## Sheet: Table S7
Table S7. List of genes utilized as specific markers of the indicated immune cell type / immune modulators on this study
CD8 T cell	Treg	Macrophages M1	Macrophages M2	Anti-tumors modulators	Pro-tumors modulators
CCT6B	CD72	FCGR1A	MRC1	IL1B	TGFB1
TNF	CLEC5A	IDO1	TGM2	IL6	IL1RN
CD38	FOXP3	CXCL10	CD163	IL7	IL5
TIGIT	ITGA4	CD86	CD200R1	IL12A	IL10
BTLA	LIPA	CD80	IL1R2	IL2RA	IL10RB
CD160	LRRC42	CD68	TLR8	CXCL9	IL11
VSIR(SISP1)	MARCO	HLA-DRB1	VEGFA	CXCL10	IL13
CD3D	PELO	CXCL9	CCL17	CX3CR1	CCL2
CD69	PLEK			CCL2	CXCL8
CD8A	PRSS23			CD40	PVR
GPT2	PTGIR			TMEM173	PDCD1LG2
GZMK	ST8SIA4			TNF
PIK3IP1	STAB1			TNFSF13
